# Supplementary material for: Is photosynthetic enhancement sustained through three years of elevated CO2 exposure in 175-year-old Quercus robur?
Source: Tree Physiol. 2021 Jul 23;42(1):130–44. doi: 10.1093/treephys/tpab090 (PMC8754963; doi:10.1093/treephys/tpab090)
Supplement: Gardner-etal_Supplemental_tpab090 [file gardner-etal_supplemental_tpab090.zip]

Archive with 1 entries (1 files):
- Gardner-etal_Supplemental_tpab090.docx
